# Supplementary material for: Enteral administration of bacteria fermented formula in newborn piglets: A high fidelity model for necrotizing enterocolitis (NEC)
Source: PLoS One. 2018 Jul 23;13(7):e0201172. doi: 10.1371/journal.pone.0201172 (PMC6056052; doi:10.1371/journal.pone.0201172)
Supplement: S1 Table — Summarizing and analyzing the experimental data. (XLSX) [file pone.0201172.s001.xlsx]

## Sheet: Sheet1
Figure 2 d: Histoligical Score:
1) Statistics
	Group	FF	BO	FO
	N	7	8	5
	25% Percentile	2.772	0.29	0
	Median	3.63	0.37	0
	75% Percentile	4.554	0.4675	0
	Mean	3.832	0.3684	0
	Std. Deviation	1.419	0.1028	0
	Std. Error	0.5363	0.03636	0
2) Kruskal-Wallis test
	P value	0.0002
	Exact or approximate P value?	Gaussian Approximation
	P value summary	***
	Do the medians vary signif. (P < 0.05)	Yes
	Number of groups	3
	Kruskal-Wallis statistic	16.97
	Dunn's Multiple Comparison Test	Difference in rank sum	Significant? P < 0.05?	Summary
	FF vs BO	7.5	Yes	*
	FF vs FO	14	Yes	***
	BO vs FO	6.5	No	ns
Figure 2 e: Villus length
1) Statistics
	Group	FF	BO	FO
	N	7	8	5
	25% Percentile	15.5	27.8	33.05
	Median	19.5	32.5	39.1
	75% Percentile	20	34.88	41.8
	Mean	18.17	31.66	37.76
	Std. Deviation	3.659	4.366	4.653
	Std. Error	1.383	1.544	2.081
2) Levene's Test of Equality of Error Variances
	Dependent Variable: Villus Length
	F	df1	df2	Sig.(p value)
	3.10922	2	17	0.0706701
3) One-way analysis of variance
	P value	P<0.0001
	P value summary	***
	Are means signif. different? (P < 0.05)	Yes
	Number of groups	3
	F	35.53
	R squared	0.8069
	Bartlett's test for equal variances
	Bartlett's statistic (corrected)	0.2954
	P value	0.8627
	P value summary	ns
	Do the variances differ signif. (P < 0.05)	No
	ANOVA Table	SS	df	MS
	Treatment (between columns)	1255	2	627.7
	Residual (within columns)	300.4	17	17.67
	Total	1556	19
	Bonferroni's Multiple Comparison Test	Mean Diff.	t	Significant? P < 0.05?	Summary
	FF vs BO	-13.49	6.201	Yes	***
	FF vs FO	-19.59	7.959	Yes	***
	BO vs FO	-6.097	2.544	No	ns
4) Kruskal-Wallis test
	P value	0.0007
	Exact or approximate P value?	Gaussian Approximation
	P value summary	***
	Do the medians vary signif. (P < 0.05)	Yes
	Number of groups	3
	Kruskal-Wallis statistic	14.59
	Dunn's Multiple Comparison Test	Difference in rank sum	Significant? P < 0.05?	Summary
	FF vs BO	-8.375	Yes	*
	FF vs FO	-12.6	Yes	***
	BO vs FO	-4.225	No	ns
Note: Kruskal-Wallis was chosen for Villus length
Figure 3 a: TLR4 protein relative levels
1) Statistics
	Group	FF	BO	FO
	N	7	8	5
	25% Percentile	0.765	0.6683	0.2125
	Median	0.787	0.688	0.289
	75% Percentile	0.956	0.7845	0.329
	Mean	0.8407	0.7115	0.2744
	Std. Deviation	0.106	0.1213	0.06929
	Std. Error	0.04005	0.04289	0.03099
2) Levene's Test of Equality of Error Variances
	Dependent Variable: TLR4
	F	df1	df2	Sig.(p value)
	0.573814	2	17	0.573914
3) One-way analysis of variance
	P value	P<0.0001
	P value summary	***
	Are means signif. different? (P < 0.05)	Yes
	Number of groups	3
	F	44.39
	R squared	0.8393
	Bartlett's test for equal variances
	Bartlett's statistic (corrected)	1.282
	P value	0.5267
	P value summary	ns
	Do the variances differ signif. (P < 0.05)	No
	ANOVA Table	SS	df	MS
	Treatment (between columns)	0.9901	2	0.4951
	Residual (within columns)	0.1896	17	0.01115
	Total	1.18	19
	Bonferroni's Multiple Comparison Test	Mean Diff.	t	Significant? P < 0.05?	Summary
	FF vs BO	0.1292	2.364	No	ns
	FF vs FO	0.5663	9.158	Yes	***
	BO vs FO	0.4371	7.26	Yes	***
4) Images for TLR4 protein from Western Blot
A: TLR4 protein
B: GAPDH
Figure 3 b: NF-kB mRNA relative levels
1) Statistics
	Group	FF	BO	FO
	N	7	8	5
	25% Percentile	0.957	0.878	0.471
	Median	1.172	0.987	0.581
	75% Percentile	1.258	1.178	0.658
	Mean	1.136	1.002	0.5678
	Std. Deviation	0.3854	0.2065	0.1219
	Std. Error	0.1457	0.07302	0.0545
2) Levene's Test of Equality of Error Variances
Dependent Variable: NFKBMRNA
	F	df1	df2	Sig. (p value)
	1.02454	2	17	0.380089
3) One-way analysis of variance
	P value	0.007
	P value summary	**
	Are means signif. different? (P < 0.05)	Yes
	Number of groups	3
	F	6.746
	R squared	0.4425
	Bartlett's test for equal variances
	Bartlett's statistic (corrected)	5.519
	P value	0.0633
	P value summary	ns
	Do the variances differ signif. (P < 0.05)	No
	ANOVA Table	SS	df	MS
	Treatment (between columns)	0.9913	2	0.4956
	Residual (within columns)	1.249	17	0.07348
	Total	2.24	19
	Bonferroni's Multiple Comparison Test	Mean Diff.	t	Significant? P < 0.05?	Summary
	FF vs BO	0.134	0.9549	No	ns
	FF vs FO	0.5679	3.578	Yes	**
	BO vs FO	0.434	2.808	Yes	*
Figure 3 c: NF-kB P65 protein relative levels
1) Statistics
	Group	FF	BO	FO
	N	7	8	5
	25% Percentile	0.587	0.5415	0.292
	Median	0.747	0.6215	0.374
	75% Percentile	0.907	0.679	0.46
	Mean	0.7611	0.6063	0.3756
	Std. Deviation	0.1843	0.1177	0.1043
	Std. Error	0.06968	0.04163	0.04662
2) Levene's Test of Equality of Error Variances
Dependent Variable: NFKBPROT
	F	df1	df2	Sig. (p value)
	1.79037	2	17	0.196968
3) One-way analysis of variance
	P value	0.001
	P value summary	***
	Are means signif. different? (P < 0.05)	Yes
	Number of groups	3
	F	10.7
	R squared	0.5574
	Bartlett's test for equal variances
	Bartlett's statistic (corrected)	1.886
	P value	0.3895
	P value summary	ns
	Do the variances differ signif. (P < 0.05)	No
	ANOVA Table	SS	df	MS
	Treatment (between columns)	0.4337	2	0.2169
	Residual (within columns)	0.3444	17	0.02026
	Total	0.7781	19
	Bonferroni's Multiple Comparison Test	Mean Diff.	t	Significant? P < 0.05?	Summary
	FF vs BO	0.1549	2.103	No	ns
	FF vs FO	0.3855	4.626	Yes	***
	BO vs FO	0.2307	2.842	Yes	*
4) Images for NF-kB protein from Western Blot
A: NF-kB protein
B: GAPDH
Figure 3 d: NF-kB DNA bindign activity
1) Statistics
	Group	FF	BO	FO
	N	7	8	5
	25% Percentile	4.595	2.802	0.6375
	Median	4.763	2.879	1.788
	75% Percentile	5.388	2.956	2.587
	Mean	4.924	2.812	1.647
	Std. Deviation	0.6347	0.2454	0.9968
	Std. Error	0.2399	0.08678	0.4458
2) Levene's Test of Equality of Error Variances
Dependent Variable: NFKBBIND
A: Before log and square root transformation
	F	df1	df2	Sig. (p value)
	6.195	2	17	0.00953058
B: After log transformation
	F	df1	df2	Sig. (p value)
	20.1173	2	17	3.30155e-05
C: After square root transformation
	F	df1	df2	Sig. (p value)
	13.8092	2	17	0.000274126
Note: after log and square root transformation, The variace still not equal among groups. Kruskal-Wallis test was used to cpmapre the difference among groups.
3) Kruskal-Wallis test
	P value	0.0003
	Exact or approximate P value?	Gaussian Approximation
	P value summary	***
	Do the medians vary signif. (P < 0.05)	Yes
	Number of groups	3
	Kruskal-Wallis statistic	16.02
	Dunn's Multiple Comparison Test	Difference in rank sum	Significant? P < 0.05?	Summary
	FF vs BO	7.75	Yes	*
	FF vs FO	13.6	Yes	***
	BO vs FO	5.85	Yes	*
4) Image for DNA binding activity form electrophoretic mobility shift assay (EMSA).
Figure 4 a: IL-1B relative levels
1) Statistics
	Group	FF	BO	FO
	N	7	8	5
	25% Percentile	4.55	5.539	0.442
	Median	7.52	8.174	0.657
	75% Percentile	14.66	10.7	0.959
	Mean	9.052	8.468	0.6918
	Std. Deviation	5.746	3.067	0.2668
	Std. Error	2.172	1.084	0.1193
2) Levene's Test of Equality of Error Variances
Dependent Variable: IL1B
A: Before log transformation
	F	df1	df2	Sig. (p value)
	6.7252	2	17	0.00705138
B: After log transformation
	F	df1	df2	Sig. (p value)
	1.9353	2	17	0.174892
3 ) One-way analysis of variance
One -way ANOVA was perfromed after log transformation.
	P value	P<0.0001
	P value summary	***
	Are means signif. different? (P < 0.05)	Yes
	Number of groups	3
	F	48.88
	R squared	0.8519
	Bartlett's test for equal variances
	Bartlett's statistic (corrected)	2.155
	P value	0.3405
	P value summary	ns
	Do the variances differ signif. (P < 0.05)	No
	ANOVA Table	SS	df	MS
	Treatment (between columns)	4.37	2	2.185
	Residual (within columns)	0.76	17	0.04471
	Total	5.13	19
	Bonferroni's Multiple Comparison Test	Mean Diff.	t	Significant? P < 0.05?	Summary
	FF vs BO	-0.02232	0.204	No	ns
	FF vs FO	1.067	8.622	Yes	***
	BO vs FO	1.09	9.041	Yes	***
Figure 4 b: TNF-a relative levels
1) Statistics
	Group	FF	BO	FO
	N	7	8	5
	25% Percentile	0.46	0.773	0.1905
	Median	1.031	0.877	0.242
	75% Percentile	1.53	0.9905	0.4305
	Mean	1.04	0.8915	0.2968
	Std. Deviation	0.6254	0.14	0.1604
	Std. Error	0.2364	0.04948	0.07173
2) Levene's Test of Equality of Error Variances
Dependent Variable: TNFA
A: Before data transformation
	F	df1	df2	Sig. (p value)
	10.8186	2	17	0.000931675
B: After log transformation
	F	df1	df2	Sig. ( p value)
	8.24084	2	17	0.00314742
C: After square root transformation
	F	df1	df2	Sig. (p value)
	10.3711	2	17	0.00113707
Note: after log and square root transformation, The variace still not equal among groups. Kruskal-Wallis test was used to cpmapre the difference among groups.
3) Kruskal-Wallis test
	P value	0.0081
	Exact or approximate P value?	Gaussian Approximation
	P value summary	**
	Do the medians vary signif. (P < 0.05)	Yes
	Number of groups	3
	Kruskal-Wallis statistic	9.631
	Dunn's Multiple Comparison Test	Difference in rank sum	Significant? P < 0.05?	Summary
	FF vs BO	0.5179	No	ns
	FF vs FO	9.743	Yes	*
	BO vs FO	9.225	Yes	*
Figure 5 b: Apoptotic index
1) Statistics
	Group	FF	BO	FO
	N	7	8	5
	25% Percentile	38	26.5	12.83
	Median	42.7	27.85	13.94
	75% Percentile	44.5	29.8	16.88
	Mean	42.17	28.01	14.67
	Std. Deviation	4.26	4.022	2.408
	Std. Error	1.61	1.422	1.077
2) Levene's Test of Equality of Error Variances
Dependent Variable: APO
	F	df1	df2	Sig. (p value)
	0.473007	2	17	0.631085
2) One-way analysis of variance
	P value	P<0.0001
	P value summary	***
	Are means signif. different? (P < 0.05)	Yes
	Number of groups	3
	F	77.91
	R squared	0.9016
	Bartlett's test for equal variances
	Bartlett's statistic (corrected)	1.359
	P value	0.507
	P value summary	ns
	Do the variances differ signif. (P < 0.05)	No
	ANOVA Table	SS	df	MS
	Treatment (between columns)	2248	2	1124
	Residual (within columns)	245.3	17	14.43
	Total	2494	19
	Bonferroni's Multiple Comparison Test	Mean Diff.	t	Significant? P < 0.05?	Summary
	FF vs BO	14.2	7.224	Yes	***
	FF vs FO	27.54	12.38	Yes	***
	BO vs FO	13.34	6.161	Yes	***
Figure 5 c: Cleaved caspase-3 relative levels
1) Statistics
	Group	FF	BO	FO
	N	7	8	5
	Minimum	1.14	0.41	0.29
	25% Percentile	1.2	0.7275	0.365
	Median	1.27	1.05	0.48
	75% Percentile	1.54	1.265	0.805
	Maximum	1.83	1.31	0.98
	Mean	1.39	0.9913	0.564
	Std. Deviation	0.2436	0.3166	0.2622
	Std. Error	0.09207	0.1119	0.1172
2) Levene's Test of Equality of Error Variances
Dependent Variable: CAS
	F	df1	df2	Sig. (p value)
	0.155002	2	17	0.857611
3) One-way analysis of variance
	P value	0.0004
	P value summary	***
	Are means signif. different? (P < 0.05)	Yes
	Number of groups	3
	F	12.79
	R squared	0.6007
	Bartlett's test for equal variances
	Bartlett's statistic (corrected)	0.4386
	P value	0.8031
	P value summary	ns
	Do the variances differ signif. (P < 0.05)	No
	ANOVA Table	SS	df	MS
	Treatment (between columns)	2.004	2	1.002
	Residual (within columns)	1.332	17	0.07838
	Total	3.337	19
	Bonferroni's Multiple Comparison Test	Mean Diff.	t	Significant? P < 0.05?	Summary
	FF vs BO	0.3988	2.752	Yes	*
	FF vs FO	0.826	5.039	Yes	***
	BO vs FO	0.4273	2.677	Yes	*
4) Images for cleaved caspase-3 protein from Western Blot
A: Cleaved caspase-3
B: GAPDH
Figure 5 d: Bax relative levels
1) Statistics
	Group	FF	BO	FO
	N	7	8	5
	25% Percentile	1.79	1.303	1.005
	Median	2.04	1.38	1.17
	75% Percentile	2.34	1.578	1.315
	Mean	2.054	1.416	1.162
	Std. Deviation	0.3179	0.1748	0.1666
	Std. Error	0.1202	0.06182	0.07453
2) Levene's Test of Equality of Error Variances
Dependent Variable: BAX
	F	df1	df2	Sig. (p value)
	3.19972	2	17	0.066156
3) One-way analysis of variance
	P value	P<0.0001
	P value summary	***
	Are means signif. different? (P < 0.05)	Yes
	Number of groups	3
	F	24.3
	R squared	0.7408
	Bartlett's test for equal variances
	Bartlett's statistic (corrected)	2.888
	P value	0.2359
	P value summary	ns
	Do the variances differ signif. (P < 0.05)	No
	ANOVA Table	SS	df	MS
	Treatment (between columns)	2.662	2	1.331
	Residual (within columns)	0.9314	17	0.05479
	Total	3.594	19
	Bonferroni's Multiple Comparison Test	Mean Diff.	t	Significant? P < 0.05?	Summary
	FF vs BO	0.638	5.267	Yes	***
	FF vs FO	0.8923	6.51	Yes	***
	BO vs FO	0.2543	1.905	No	ns
4) Images for cleaved BAX protein from Western Blot
A: BAX protein
B: GAPDH
Figure 6 a: Claudin-2 protein relative levels
1) Statistics
	Group	FF	BO	FO
	N	7	8	5
	25% Percentile	0.174	0.665	0.9273
	Median	0.247	0.8025	1.102
	75% Percentile	0.346	0.9278	1.34
	Mean	0.2676	0.802	1.136
	Std. Deviation	0.1215	0.2073	0.2847
	Std. Error	0.04592	0.07329	0.1162
2) nLevene's Test of Equality of Error Variances
Dependent Variable: CLAUDIN
	F	df1	df2	Sig. ( p value)
	1.9128	2	17	0.178129
3) One-way analysis of variance
	P value	P<0.0001
	P value summary	***
	Are means signif. different? (P < 0.05)	Yes
	Number of groups	3
	F	28.61
	R squared	0.7607
	Bartlett's test for equal variances
	Bartlett's statistic (corrected)	3.462
	P value	0.1771
	P value summary	ns
	Do the variances differ signif. (P < 0.05)	No
	ANOVA Table	SS	df	MS
	Treatment (between columns)	2.526	2	1.263
	Residual (within columns)	0.7947	18	0.04415
	Total	3.32	20
	Bonferroni's Multiple Comparison Test	Mean Diff.	t	Significant? P < 0.05?	Summary
	FF vs BO	-0.5344	4.915	Yes	***
	FF vs FO	-0.8686	7.43	Yes	***
	BO vs FO	-0.3342	2.945	Yes	*
4) Images for Claudin-2 protein from Western Blot
A: Claudin-2
B: GAPDH
Figure 6 b: Occludin protein relative levels
1) Statistics
	Group	FF	BO	FO
	N	7	8	5
	25% Percentile	0.448	0.8643	1.454
	Median	0.574	1.043	1.727
	75% Percentile	0.692	1.206	1.842
	Mean	0.5537	1.042	1.661
	Std. Deviation	0.1381	0.2693	0.2136
	Std. Error	0.0522	0.0952	0.08719
2) Levene's Test of Equality of Error Variances
Dependent Variable: OCCLUDIN
	F	df1	df2	Sig. (p value)
	1.18179	2	18	0.329432
3) One-way analysis of variance
	P value	P<0.0001
	P value summary	***
	Are means signif. different? (P < 0.05)	Yes
	Number of groups	3
	F	41.93
	R squared	0.8233
	Bartlett's test for equal variances
	Bartlett's statistic (corrected)	2.428
	P value	0.297
	P value summary	ns
	Do the variances differ signif. (P < 0.05)	No
	ANOVA Table	SS	df	MS
	Treatment (between columns)	3.96	2	1.98
	Residual (within columns)	0.8501	18	0.04723
	Total	4.81	20
	Bonferroni's Multiple Comparison Test	Mean Diff.	t	Significant? P < 0.05?	Summary
	FF vs BO	-0.4887	4.345	Yes	**
	FF vs FO	-1.107	9.154	Yes	***
	BO vs FO	-0.6181	5.267	Yes	***
4) Images for Occludin protein from Western Blot
A: Occludin
B: GAPDH
Figure 7: Mast cell count (%)
1) Statistics
	Group	FF	BO	FO
	N	7	8	5
	25% Percentile	54.41	30.86	18.66
	Median	72.54	41.14	24.88
	75% Percentile	90.68	51.43	31.1
	Mean	76.06	44.68	22.55
	Std. Deviation	6.622	5.747	4.928
	Std. Error	2.503	2.032	2.204
2) Kruskal-Wallis test
	P value	0.0002
	Exact or approximate P value?	Gaussian Approximation
	P value summary	***
	Do the medians vary signif. (P < 0.05)	Yes
	Number of groups	3
	Kruskal-Wallis statistic	16.71
	Dunn's Multiple Comparison Test	Difference in rank sum	Significant? P < 0.05?	Summary
	FF vs BO	7.5	Yes	*
	FF vs FO	14	Yes	***
	BO vs FO	6.5	Yes	*
Figure 8: Fold induction of Nf-KB (luciferase activity)
Figure 8a: Effect of FF on NF-kB activation:
1) Statistics
	Group	Control	FF
	N	4	4
	25% Percentile	0.8088	1.953
	Median	1.013	2.305
	75% Percentile	1.168	2.838
	Mean	0.9963	2.365
	Std. Deviation	0.1879	0.4843
	Std. Error	0.09395	0.2422
2) Levene's Test of Equality of Error Variances
Dependent Variable: NFKBFF
A: Before data transformation
	F	df1	df2	Sig. (p value)
	13.9466	1	6	0.00968493
B: After log transformation
	F	df1	df2	Sig. (p value)
	0.365674	1	6	0.567521
3) T-test
Unpaired t test (T-test wes performed after log transformation)
	P value	0.0019
	P value summary	**
	Are means signif. different? (P < 0.05)	Yes
	One- or two-tailed P value?	Two-tailed
	t, df	t=5.270 df=6
Gigure 8b: Effect of propionic acid on NF-kB activation
1) Statistics
	Group	Control	Propionic acid
	N	4	4
	25% Percentile	0.3223	6.208
	Median	0.9625	7.805
	75% Percentile	1.715	11.14
	Mean	0.9998	8.385
	Std. Deviation	0.7434	2.639
	Std. Error	0.3717	1.319
2) Levene's Test of Equality of Error Variances
Dependent Variable: NFKBAC
	F	df1	df2	Sig. (p value)
	5.2545	1	6	0.0617516
3) T-test
	P value	0.0017
	P value summary	**
	Are means signif. different? (P < 0.05)	Yes
	One- or two-tailed P value?	Two-tailed
	t, df	t=5.387 df=6
Table 1: Fluid
1) Statistics
	Group	FF	BO	FO
	N	7	8	5
	25% Percentile	78	13	3
	Median	134	24.5	7.6
	75% Percentile	154	96.75	58.2
	Mean	123	48	26
	Std. Deviation	42.04	45	39.03
	Std. Error	15.89	15.91	17.45
2) Levene's Test of Equality of Error Variances
Dependent Variable: FLUID
	F	df1	df2	Sig. (p value)
	3.29099	2	18	0.0605204
3) One-way analysis of variance
	P value	0.003
	P value summary	**
	Are means signif. different? (P < 0.05)	Yes
	Number of groups	3
	F	8.316
	R squared	0.4945
	Bartlett's test for equal variances
	Bartlett's statistic (corrected)	7.643
	P value	0.0219
	P value summary	*
	Do the variances differ signif. (P < 0.05)	Yes
	ANOVA Table	SS	df	MS
	Treatment (between columns)	3.279	2	1.639
	Residual (within columns)	3.351	17	0.1971
	Total	6.63	19
	Bonferroni's Multiple Comparison Test	Mean Diff.	t	Significant? P < 0.05?	Summary
	FF vs BO	0.5774	2.613	Yes	*
	FF vs FO	1.044	4.017	Yes	**
	BO vs FO	0.4671	1.845	No	ns
Table 1: PH
1) Statistics
	Group	FF	BO	FO
	25% Percentile	6.99	7.393	7.37
	Median	7.03	7.4	7.4
	75% Percentile	7.03	7.408	7.42
	Mean	7.017	7.4	7.396
	Std. Deviation	0.02289	0.0169	0.02608
	Std. Error	0.00865	0.005976	0.01166
2) Levene's Test of Equality of Error Variances
Dependent Variable: PH
	F	df1	df2	Sig. (p value)
	1.47242	2	17	0.257192
3) One-way analysis of variance
	P value	P<0.0001
	P value summary	***
	Are means signif. different? (P < 0.05)	Yes
	Number of groups	3
	F	715.2
	R squared	0.9883
	Bartlett's test for equal variances
	Bartlett's statistic (corrected)	1
	P value	0.6065
	P value summary	ns
	Do the variances differ signif. (P < 0.05)	No
	ANOVA Table	SS	df	MS
	Treatment (between columns)	0.6616	2	0.3308
	Residual (within columns)	0.007863	17	0.0004625
	Total	0.6695	19
	Bonferroni's Multiple Comparison Test	Mean Diff.	t	Significant? P < 0.05?	Summary
	FF vs BO	-0.3829	34.4	Yes	***
	FF vs FO	-0.3789	30.09	Yes	***
	BO vs FO	0.004	0.3263	No	ns
4) Kruskal-Wallis test
	P value	0.0013
	Exact or approximate P value?	Gaussian Approximation
	P value summary	**
	Do the medians vary signif. (P < 0.05)	Yes
	Number of groups	3
	Kruskal-Wallis statistic	13.31
	Dunn's Multiple Comparison Test	Difference in rank sum	Significant? P < 0.05?	Summary
	FF vs BO	-10.13	Yes	**
	FF vs FO	-9.8	Yes	*
	BO vs FO	0.325	No	ns
Note: Kruskal-Wallis was chosen for PH.
Table 1: Platelet
1) Statistics
	Group	FF	BO	FO
	N	7	8	5
	25% Percentile	215	377.8	347.5
	Median	270	410	387
	75% Percentile	305	434.8	464
	Mean	255.4	403	402
	Std. Deviation	47.32	33.97	62.25
	Std. Error	17.89	12.01	27.84
2) Levene's Test of Equality of Error Variances
Dependent Variable: PLATELET
	F	df1	df2	Sig. (p value)
	3.10922	2	17	0.0706701
	Note: Log transformation were taken for Platelet.
3: One-way analysis of variance
	P value	P<0.0001
	P value summary	***
	Are means signif. different? (P < 0.05)	Yes
	Number of groups	3
	F	22.36
	R squared	0.7246
	Bartlett's test for equal variances
	Bartlett's statistic (corrected)	3.645
	P value	0.1616
	P value summary	ns
	Do the variances differ signif. (P < 0.05)	No
	ANOVA Table	SS	df	MS
	Treatment (between columns)	0.1854	2	0.09271
	Residual (within columns)	0.07049	17	0.004146
	Total	0.2559	19
	Bonferroni's Multiple Comparison Test	Mean Diff.	t	Significant? P < 0.05?	Summary
	FF vs BO	-0.2034	6.102	Yes	***
	FF vs FO	-0.1994	5.289	Yes	***
	BO vs FO	0.003934	0.1072	No	ns
4) Kruskal-Wallis test
	P value	0.0015
	Exact or approximate P value?	Gaussian Approximation
	P value summary	**
	Do the medians vary signif. (P < 0.05)	Yes
	Number of groups	3
	Kruskal-Wallis statistic	13
	Dunn's Multiple Comparison Test	Difference in rank sum	Significant? P < 0.05?	Summary
	FF vs BO	-10	Yes	**
	FF vs FO	-10	Yes	*
	BO vs FO	0	No	ns
Note: Kruskal-Wallis was chosen for Platelet.
